# Supplementary material for: Efficacy of electro-acupuncture in postpartum with diastasis recti abdominis: A randomized controlled clinical trial
Source: Front Public Health. 2022 Nov 15;10:1003361. doi: 10.3389/fpubh.2022.1003361 (PMC9724647; doi:10.3389/fpubh.2022.1003361)
Supplement: Supplementary file 1 [file Table_1.xls]

## Sheet: 基线
参试者编号	既往病史 1=无 2=有	用药史	过敏史	年龄	身高	体重	学历3=高等学历 2=中等学历 1=初等	职业 2=家庭主妇类	既往腹部手术史	手术原因	怀孕次数	生产个数	剖宫产次数	顺产次数	既往双胎或多胎史	多胎个数	多胎次数	运动习惯	运动类型	运动频次	负重活动	负重类型	发生在孕前	孕前负重频次	发生在孕期	孕期负重频次	发生在产后	产后负重频次	本次妊娠孕前体重	本次妊娠产前体重	本次妊娠产后体重	本次妊娠时间周数	超出天数	本次妊娠胎数	多胎个数	分娩方式	剖腹产术式	胎儿出生体重	胎儿出生头围	分娩日期	产后42天检查	腰背疼痛	发生在孕前	疼痛影响活动	发生在孕期	疼痛影响活动	发生在产后	疼痛影响活动	骨盆带疼痛
Patient No.	Disease history	Medication history	Allergy history		Height	Weight	Education	Profession	Previous history of abdominal surgery	Reason for the operation	Number of pregnancies	Number of production	Number of Cesarean Sections	Number of normal births	Past twins or multiple births	Number of multiple births	Multiple births	Exercise habits	Exercise type	Exercise frequency	Weight-bearing activity	Type of weight	Occurs before pregnancy	Frequency of weight-bearing before pregnancy	Occurs during pregnancy	Frequency of weight-bearing during pregnancy	Occurs after childbirth	Frequency of postpartum weight bearing	Pre-pregnancy weight of this pregnancy	Prenatal weight of this pregnancy	Postpartum weight of this pregnancy	Weeks of this pregnancy	Days exceeded	Number of births in this pregnancy	Number of multiple births	Delivery method	Caesarean section method	Fetal birth weight	Fetal head circumference	Date of delivery	42 days postpartum check	Back pain	Occurs before pregnancy	Pain affects activity	Occurs during pregnancy	Pain affects activity	Occurs after childbirth	Pain affects activity	Pelvic girdle pain
1	2	1	1	36.7699	156	53	3	1	2	1	2	2	2	0	1			2	1	1	2	1	1		1		2	1	49	58	53	37	4	1		2	2	3.42	33	2020/11/6	1	2	1	1	1	1	2	2	2
'2	1	1	1	30.7973	164	62	3	1	1		1	1	0	1	1			2	1	1	2	1	1		1		2	1	55	72	67			1		1		2.97	33	2020/9/14	2	2	1	1	1	1	2	1	2
'3	1	1	1	30.1151	162	46.5	3	1	1		1	1	0	1	1			1			2	1	1		1		2	1	46.5	58	51	39	6	1		1		3.88	33	2020/9/18	2	2	1	1	2	1	2	1	2
'4	1	1	1	30.9288	168	50	3	1	2	1	3	2	1	1	2	2	1	1			2	1	1		1		2	2	48	64	55	38	0	1		2	2	3.3	33	2020/6/15	2	2	1	1	2	1	2	1	2
'5	1	1	1	34.0959	157	48.5	3	1	2	1	3	1	1	0	1			1			2	1	1		1		2	1	48	58	51	38	6	1		2	1	3.1	33	2020/9/2	2	2	1	1	1	1	2	1	1
'6	1	1	1	32.3808	163	58	3	1	2	1	1	1	1	0	1			2	1	2	2	1	1		1		2	2	52	66.5	60	40	0	1		2	2	3.9	33	2020/12/9	2	1	1	1	1	1	1	1	2
'7	1	1	1	36.5014	160	62	3	1	2	1	2	2	2	0	1			1			2	1	1		1		2	1	60	70	65	37	6	1		2	1	3.03	33	2020/11/27	2	2	2	1	2	1	2	1	2
'8	1	1	1	31.874	168	58	3	1	1		1	1	0	1	1			1			2	1	1		1		2	2	58	69	65	39	4	1		1		2.9	33	2020/9/16	2	2	2	1	2	1	2	1	1
'9	1	1	1	28.4986	155	58	3	1	1		1	1	0	1	1			1			1								48	68	58	41	0	1		1		3	33	2020/12/21	2	2	1	1	1	1	2	2	2
'10	1	1	1	32.2027	165	55	3	1	1		2	2	0	2	1			2	1	1	2	1	2	1	1		2	1	52	70	65	39	0	1		1		3	33	2020/6/25	2	2	1	1	2	2	2	2	2
'11	1	1	1	29.9918	167	60	3	1	1		1	1	0	1	1			1			2	1	1		1		2	1	50	77	70	39	5	1		1		3.35	33	2020/6/15	2	2	1	1	1	1	2	1	1
'12	1	1	1	27.5973	168	60	3	1	1		1	1	0	1	1			2	1	1	2	1	1		1		2	2	55	75	60	39	2	1		1		3.68	34	2020/2/29	2	2	1	1	1	1	2	1	1
'13	2	1	2	32.0493	161	56	3	1	2	1	3	1	1	0	1			1			2	1	1		1		2	2	50	61	51	39	0	1		2	2	2.75	33	2020/10/31	2	2	1	1	1	1	2	2	1
'14	1	1	1	30.3945	155	44	2	1	1		2	2	0	2	1			1			2	1	1		1		2	1	44	57	44	38	0	1		1		2.935	33	2020/12/21	2	2	1	1	1	1	2	1	2
'15	1	1	1	32.8795	158	74	3	1	1		1	1	0	1	1			1			2	1	1		1		2	2	62.5	76	69	39	6	1		1		4.06	33	2020/8/3	2	2	1	1	1	1	2	1	1
'16	2	1	2	34.4356	162	61	3	1	1		3	2	0	2	1			1			2	1	1		1		2	1	55	67	60	38	0	1		1		3.44	33	2020/11/22	1	2	1	1	1	1	2	1	2
'17	1	1	2	27.7178	168	56.6	3	1	1		1	1	0	1	1			1			2	1	1		1		2	1	52.5	72.5	57.5	40	6	1		1		3.685	33	2020/09/08	2	2	1	1	2	1	2	1	2
'18	1	1	1	30.7425	158	57	3	1	1		1	1	0	1	1			1			2	1	1		1		2	1	49	63	56.5	37	4	1		1		3.2	33	2020/11/29	2	2	2	1	1	1	2	1	2
'19	1	1	2	40.2548	161	66.2	2	1	2	1	3	2	2	0	1			1			2	1	1		1		2	1	51.5	78	71	41	1	1		2	1	3.4	33	2020/12/12	2	2	1	1	1	1	2	1	1
'20	1	1	1	30.4658	166	86.5	3	1	2	1	1	1	1	0	1			1			2	1	1		1		2	1	75	98	89	38	6	1		2	1	3.95	34	2020/12/21	2	2	1	1	1	1	2	2	2
'21	2	2	1	34.8904	152	49.3	3	2	2	1	5	2	2	0	1			1			2	1	1		1		2	1	47	62	56	38	0	1		2	2	3.32	33	2020/11/26	2	2	1	1	2	1	1	1	1
'22	1	1	1	41.3397	156	54	1	1	2	1	1	1	1	0	1			2	1	2	2	1	1		1		2	1	49	67	60	40	6	1		2	2	3.15	33	2020/12/11	2	2	1	1	2	1	2	1	2
'23	1	1	1	29.1808	158	62	2	1	2	2	3	2	0	2	1			1			2	1	1		1		2	1	54	70	60	39	5	1		1		4.03	33	2021/01/07	2	2	1	1	1	1	2	2	2
'24	1	1	2	34.5945	155	52	3	1	1		2	2	0	2	1			1			2	1	1		1		2	2	50	65	60	39	0	1		1		3.5	33	2021/01/18	2	1	1	1	1	1	1	1	1
'25	1	1	1	28.9562	164	56	2	1	1		2	2	0	2	1			1			2	1	1		1		2	2	55	70	60	39	0	1		1		2.9	33	2020/12/05	2	1	1	1	1	1	1	1	1
'26	1	1	1	32.6082	160	55	3	1	1		2	2	0	2	1			1			2	1	2	1	1		2	1	48	65	55	41	0	1		1		4.5	33	2020/12/24	2	2	2	2	2	2	2	2	2
'27	1	1	1	35.4548	166	68	3	1	1		2	2	0	2	1			1			2	1	2	1	1		2	1	63	76	68	40	0	1		1		3.9	33	2021/01/07	2	1	1	1	1	1	1	1	2
'28	1	1	1	27.863	166	48	3	1	1		1	1	0	1	1			1			2	1	1		1		2	1	47	58	48	39	0	1		1		3.27	33	2020/08/29	2	2	1	1	1	1	2	1	1
'29	2	2	1	32.937	152	49.3	3	1	2	1	1	1	1	0	1			1			2	1	1		1		2	1	47	59	51	39	4	1		2	2	4.05	33	2021/01/02	2	1	1	1	1	1	1	1	1
'30	1	1	1	38.0795	166	76.7	3	1	2	1	2	3	2	0	2	2	1	1			2	1	1		1		2	1	65	90	85	36	0	3	2	2	1	2.5	33	2021/01/05	1	2	1	1	2	1	2	1	2
'31	2	2	1	35.2493	159	53	3	1	1		3	2	0	2	1			1			2	1	1		1		2	1	48	64	57	37	0	1		1		2.7	33	2020-11-17	2	2	1	1	1	1	2	1	1
'32	1	1	1	34.8822	158	70	3	1	1		3	3	0	3	1			1			2	1	1		1		2	2	64	75	70	41	0	1		1		3.4	33	2021/1/19	2	2	2	1	2	1	2	1	1
'33	2	1	1	27.8959	159	51.6	3	1	1		1	1	0	1	1			2	1		1								49.5	61.3	56.8	39	0	1		1		3.05	33	2021/1/24	2	2	1	1	1	1	2	1	2
'34	1	1	1	32.0466	163	60	3	1	1		3	2	0	2	1			1			1								55	64	62	37	0	1		1		3.2	33	2020/12/7	2	2	1	1	1	1	2	1	2
'36	1	1	1	30.2164	159	52	3	1	1		3	2	0	2	1			2	1	1	2	1	1		1		2	1	46	65	59	40	6	1		1		3.4	33	2020-12-10	2	2	1	1	1	1	2	1	2
'37	1	1	1	31.0219	156	46	3	1	2	1	2	1	1	0	1			1			2	1	1		1		2	1	45	63	53	42	0	1		2	1	4.12	33	2020/12/16	2	2	1	1	1	1	2	1	1
'38	1	1	1	41.1014	167	60	3	1	1		2	2	0	2	1			1			2	1	2	2	2	2	2	2	60	70	60	39		1		1		3.8	33	2020/5/24	2	2	2	1	2	1	2	1	2
'40	1	1	1	34.611	162	62	3	1	1		2	2	0	2	1			1			2	1	1		1		2	1	53	69	64	39	0	1		1		3.4	33	2021/1/17	2	2	1	1	1	1	2	2	2
'41	2	2	2	37.6	155	48	3	1	2	3	1	1	0	1	1			1			2	1	1		1		2	1	44	52	46	39	0	1		1		3.2	33	2020-12-31	2	2	2	2	2	2	2	2	2
'42	1	1	1	33.5699	160	56	3	1	2	4	2	1	1	0	1			1			2	1	1		1		2	1	46	70	61.5	39	0	1		2	1	3.73	33	2020/10/26	2	2	1	1	1	1	2	1	2
'43	1	1	1	38.1589	154	57	2	2	2	1	7	3	4	0	1			2	1	2	2	1	2	2	1		2	2	57	68	63	38	2	1		2	1	2.725	33	2020/8/19	2	2	1	1	2	1	2	1	2
'44	2	2	1	33.9315	163	58	3	1	2	1	1	1	1	0	1			1			2	1	1		1		2	1	54	68	61	40	5	1		2	2	3.76	33	2020/12/31	2	1	1	1	1	1	1	1	1
'45	1	1	1	31.5068	160	63	3	1	1		2	2	0	2	1			2	1	1	2	1	1						60	76	68	39	1	1		1		3.55	33	2021/2/2	2	2	2	1	1	1	2	1	2
'46	1	1	1	32.9452	156	55	3	1	1		1	1	0	1	1			1			2	1	1		1		2	1	50	65	60	39	0	1		1		3.1	32	2020/4/23	2	1	1	1	1	1	1	1	2
'47	2	1	1	35.4822	167	65	2	1	2	1	2	2	2	0	1			1			2	1	1		1		2	1	60	70	65	39	0	1		2	1	3.48	33	2021/1/6	2	2	1	1	1	1	1	1	2
'48	1	1	1	24.1205	165	64	3	1	1		2	2	0	2	1			2	1	1	2	1	1		1		2	1	62	72.5	64	38	3	1		1		3.29	33	2021/1/14	2	2	1	1	1	1	2	1	2
'49	1	1	1	36.0658	153	52	3	1	2	1	1	1	1	0	1			1			2	1	1		1		2	1	52	68	59	39	0	1		2	1	3.412	34	2020/4/5	2	1	1	1	1	1	1	1	1
'50	1	1	1	28.3699	157	58	2	1	1		2	2	0	2	1			1			2	1	1		2	1	1		50	68	63	38	2	1		1		3.18	33	2021/2/8	2	1	1	1	1	1	1	1	1
'51	1	1	1	42.8712	156	61	3	1	2	1	5	3	3	0	1			1			2	1	1		1		2	1	52	72	70	37	0	1		2	1	3	34	2021/1/27	2	2	1	1	1	1	2	1	1
'52	1	1	1	37.2575	159	57	3	1	2	1	3	2	2	0	1			1			2	1	1		1		2	1	53	70	60	37		1		2	1	3	33	2020-10-07	2	1							1
'53	1	1	1	38.2603	168	80	3	1	2	1	1	1	1	0	1			2	1	1	2	1	1		1		2	1	70	89	80	38	0	1		2	1	3.5	33	2021/1/16	1	2	2	1	1	1	1	1	1
'54	1	1	1	33.2521	168	60	3	1	1		1	1	0	1	1			2	1	1	2	1	1		1		2	1	54	68	63	38	0	1		1		3	33	2020/4/4	2	2	1	1	1	1	2	2	1
'55	1	1	1	37.3836	154	52	3	1	2	1	4	2	2	0	1			1			1								46	60	52	38	3	1		2	2	2.72	33	2021/2/3	2	1	1	1	1	1	1	1	2
'56	1	1	1	24.5589	161	64	2	1	1		1	1	0	1	1			1			2	2	2	1	1		2	1	64.5	79	73.2	39	4	1		1		3.65	33	2020/11/4	2	2	2	1	2	1	2	1	2
'57	1	1	1	31.9863	156	48	3	1	1		2	1	0	1	1			1			2	1	1		1		2	1	42	52	48	35	0	1		1		2.6	33	2020/9/27	2	2	1	1	1	1	2	1	1
'58	1	1	1	35.6356	164	62	3	1	2	3	2	1	1	0	1			1			2	1	1		1		2	1	56	73	69	40	0	1		2	1	2.95	32	2021-01-28	2	2	1	1	1	1	2	1	1
'59	1	1	1	35.7178	150	52	3	1	2	1	2	2	2	0	1			1			2	1,2	2	2	1		2	2	47	58	52	40	0	1		2	2	3.05	33	2021/11/6	2	2	1	1	1	1	2	2	1
'60	1	1	1	32.3918	168	60	3	1	1		1	1	0	1	1			1			2	1	1		1		2	1	53	71	60	40	0	1		1		3.75	33	2021/1/15	2	2	1	1	2	1	2	1	1
'61	1	1	1	35.8685	166	58	3	1	2	4	4	2	0	2	1			1			2	1	1		1		2	1	56	71	65	39	0	1		1		3.4	33	2021/2/23	2	2	1	1	2	1	1	1	1
'62	1	1	1	27.137	162	56.5	3	1	2	1	1	1	1	0	1			2	1	1	2	1	1		1		2	1	48	75	64	41	0	1		2	2	3.8	33	2020/12/2	2	2	1	1	1	1	2	2	2
'63	2	1	1	40.937	158	56	3	1	2	1	4	2	2	0	1			1			2	1,2	2	2	1		2	2	58	65	57	39	0	1		2	2	3.15	33	2021/2/3	2	2	1	1	1	1	2	2	2
'64	1	1	1	26.9479	158	55	3	1	2		1	1	0	1	1			1			2	1	1		1		2	1	53	64.3	57	39	0	1		1		3.5	33	2021/1/11	2	2	1	1	1	1	2	1	1
'65	1	1	1	38.3671	160	58	3	1	1		2	2	0	2	1			2	1	2	2	1	1		1		2	1	54	65	58	39	0	1		1		2.8	33	2020/12/28	2	2	1	1	2	2	2	2	1
'66	1	1	1	33.0466	160	70	1	1	2	1	2	2	1	1	1			1			2	1	1		1		2	1	70	85	70	40	0	1		2		3.82	33	2021/2/13	2	2	1	1	2	1	2	1	2
'67	1	1	1	29.3726	164	62	3	1	1		1	1	1	0	1			1			2	1	1		1		2	1	54	71	66	38	0	1		2		3.2	35.5	2021/2/4	2	2	1	1	1	1	2	1	1
'68	1	1	1	36.9178	156	74	3	1	2	1	1	1	1	0	1			1			2	1	1		1		2	1	62	79	75	39	0	1		2	2	3.48	33	2020/9/23	2	2	1	1	1	2	1	1	2
'69	1	1	1	34.0301	164	82.5	3	1	1		3	2	0	2	1			2	1	2	2	1	1		1		2	2	69	81.5	78	40	0	1		1		3.5	33	2020/9/28	2	2	1	1	1	1	2	1	2
'70	1	1	1	36.6575	158	65	3	1	1		2	2	0	2	1			1			2	1	1		1		2	1	57	74	65.4	40	4	1		1		3.81	33	2021/1/5	2	2	1	1	1	1	2	1	2
'71	2	1	1	32.1014	158	60	3	1	2	1	4	2	2	0	1			2	1	2	2	1	2		1		2		68	53	60	38	0	1		2	1	3.15	33	2021/02/17	2	2	1	1	2	2	2	2	1
'72	1	1	1	37.4164	156	55	3	1	2	1	1	1	1	0	1			2	1	2	2	1	1		1		2	2	50	65	60	40	0	1		2		3.5	33	2021/01/29	2	2	1	1	2	1	2	1	2
'73	1	1	1	30.2384	164	68.7	1	1	2	1	3	2	2	0	1			2	1	2	2	1	1		1		2	1	60	83	70	39	0	1		2	2	3.88	33	2021/02/16	2	2	1	1	2	1	2	1	1
'74	1	1	1	38.6959	150	50	3	1	2	1	3	2	2	0	1			2	1	2	2	1	1		1		2	1	45	60	50	39	0	1		2	1	4.35	33	2020/12/29	2	2	1	1	2	2	1	1	1
'76	1	1	1	31.2493	160	60	3	1	2	1	2	1	1	0	1			1			2	1	1		1		2	1	55	72	65	40	0	1		2	1	3.52	33	2020/05/02	2	2	1		1	1	2	1	1
'77	1	1	1	33.9507	165	62.5	3	1	2	1	1	1	1	0	1			2	1	2	2	1	1		1		2	1	61	73	68	40	0	1		2	1	3.6	33	2020/11/19	2	2	1	1	2	1	2	1	1
'78	1	2	1	38.5233	158	55	2	1	2	1	2	2	2	0	1			1			2	1	1		1		2	1	54	61.8	53.8	37	5	1		2	2	3.3	33	2021/01/26	2	2	1	1	1	1	2	1	1
'79	1	1	1	36.8192	160	59	3	1	1		1	1	1	0	1			1			2	1	1		1		2	1	52	68.5	60	39	3	1		2	2	4	33	2021/02/05	2	2	1	1	1	1	2	1	1
'80	2	1	1	30.5671	164	53	3	1	2	1	1	1	1	0	1			1			2	1	1		1		2	1	55	64	58	34	0	1		2	2	2.07	33	2020/12/15	2	2	2	1	2	1	2	1	1
'81	1	1	2	34.6603	170	59	3	1	2	1	2	1	1	0	1			1			2	1	1		1		2	1	58	73	65	39	0	1		2	2	4.07	38	2021/01/07	2	2	2	2	2	2	2	2	2
'82	1	1	2	38.0521	150	57	3	1	2	1	3	1	1	0	1			2	1	2	2	1	1		1		2	1	53.5	68	57	36	6	1		2	1	3.04	34	2021/01/15	2	2	1		1		2	1	2
'83	1	1	1	34.8493	160	60	3	1	2	1	1	1	1	0	1			1			2	1	1		1		2	1	51	65	61	39	3	1		2	1	3.25	33	2021/02/21	2	1	1	1	1	1	1	1	2
'84	1	1	1	28.4274	155	54	1	1	1		2	2	0	2	1			2	1	2	2	1	1		1		2	1	48	66	59	41	0	1		1		4.56	33	2021/02/19	2	2	1	1	1	1	2	1	2
'85	1	1	1	30.0055	163	61	3	1	1		1	1	0	1	1			1			2	1	1		1		2	2	53.5	68	60	40	0	1		1		3	34	2020/08/14	2	2	1		1		2	1	1
'86	1	1	1	37.0685	159	69	3	1	2	1	3	1	1	0	1			1			2	1	1		1		2	1	65	78.2	69.2	37	3	1		2	1	3	33	2020/12/07	2	2	1	1	1	1	2	2	2
'87	1	1	2	32.4986	162	67	3	1	1		2	2	0	2	1			1			2	1	1		1		2	1	60	75	67	40	0	1		1		3.5	33	2021/03/05	2	2	2	1	2	1	2	1	2
'88	1	1	1	31.7644	152	49	3	1	2		3	2	2	0	1			1			2	1	1		1		2	1	50	55	48	38	0	1		2	2	3.25	34	2021/01/11	2	2	1	1	2	1	2	1	2
'89	1	1	1	30.3562	156	44	3	1	2	1	1	1	1	0	1			1			2	1	1		1		2	1	42	60	51	40	0	1		2	1	3.6	34	2021/02/10	2	2	1	1	1	1	2	2	2
'90	1	1	1	32.6959	160	50	3	1	1		1	1	1	0	1			1			2	1	1		1		2	1	42	66	55	38	0	1		2	1	4.05	33	2021/02/20	2	2	1	1	1	1	2	1	2
'91	1	1	1	33.0932	162	55	3	1	1		1	1	1	0	1			1			2	1	1		1		2	1	50	62.5	55	40	4	1		2	1	3.6	33	2020/11/26	2	2	1	1	2	1	2	1	2
'92	2	2	1	34.1425	150	65	3	1	2	1	1	1	1	0	1			1			2	1	1		1		2	1	53	65	65	39	0	1		2	1	3.5	33	2020/07/20	2	2	2	1	2	1	2	1	1
'93	1	1	2	39.874	151	56	3	1	1		2	1	0	1	1			1			2	1	1		1		2	2	48	57.5	52	41	0	1		1		3.32	33.5	2020/12/16	2	2	2	2	2	2	2	2	2
'94	1	1	2	31.5945	166	64.7	3	1	1		1	1	0	1	1			1			2	1	1		1		2	1	59	72	67	38	5	1		1		6	33	2021/02/10	2	2	1	1	2	1	1	1	1
'95	1	1	1	31.9233	158	63	3	2	1		1	1	0	1	1			2	1	1	2	1	1		1		2	1	62	70	65.5	39	0	1		1		3	33	2020/11/11	2	2	1	1	1	1	2	1	1
'96	1	1	1	40.3452	163	66.5	3	1	2	1	2	2	0	2	1			1			2	1	1		1		2	1	65	79	70	39	0	1		1		3.99	34	2021/03/07	2	1	1	1	1	1	1	1	1
'97	1	1	1	33.3233	160	60	3	1	1		1	1	0	1	1			1			2	1	1		1		2	1	52	66.5	60	41	0	1		1		3.18	33	2020/08/01	2	2	1	1	1	1	2	1	1
'98	1	1	2	34.126	163	56	3	1	2	4	2	1	0	1	1			1			2	1	1		1		2	1	55	61	56	39	0	1		1		2.64	33	2021/02/16	2	2	1	1	2	2	2	2	2
'99	1	1	1	34.0082	156	50	3	1	2	1	2	2	2	0	1			2	1	1	2	1	2	2	1		2	2	44	61	53	39	0	1		2		3.45	33	2021/03/30	1	1	1	1	1	1	1	1	2
'100	1	1	1	30.2027	160	62.5	3	1	2	1	1	1	1	0	1			1			2	1	1		1		2	1	57.5	70	62.5	40	0	1		2	2	3.05	33	2021/02/13	2	2	1	1	1	1	2	1	1
'101	1	1	1	33.8164	171	68	3	1	1		1	1	0	1	1			1			2	1	1		1		2	1	63	80	68	38	0	1		1		3.1	33	2020/12/22	2	2	1	1	2	1	2	1	2
'102	1	1	1	25.3616	158	44	3	1	1		1	1	0	1	1			1			2	1	1		1		2	1	44	66	57.5	39	1	1		1		3.6	33	2021/01/30	2	1	1	1	1	1	1	1	1
'103	1	1	1	29.9315	159	47	3	1	1		1	1	0	1	1			1			2	1	1		1		2	1	44	53	49	38	4	1		1		3.5	33	2021/02/19	2	2	1	1	2	2	2	2	1
'104	1	1	1	38.8849	155	59	3	1	1		2	2	0	2	1			2	1	1	2	1	2	1	1		2	1	49	69	62	39	0	1		1		2.94	34	2021/03/20	2	2	1	1	2	1	2	1	2
'105	1	1	1	34.7233	168	61.5	3	1	2	4	1	1	0	1	1			1			2	1	1		1		2	1	64	72	61.5	39	6	1		1		3.92	33	2021/03/13	2	2	1	1	1	1	2	1	1
'106	1	1	1	29.1644	163	68	3	1	1		1	1	0	1	1			1			2	1	1		1		2	2	63	80	75	38	0	1		1		3	33	2021/01/19	2	2	1	1	1	1	2	1	1
'107	1	1	1	28.4356	157	56	3	1	2	1	3	2	1	1	1			1			2	1	1		1		2	2	46	59	55	38	0	1		1		2.91	33	2021/09/04	2	2	1	1	1	1	2	1	1
'108	1	1	1	33.3534	162	52	3	1	1		1	1	0	1	1			1			2	1	1		1		2	1	52.5	62	54.5	40	6	1		1		3.44	33	2021/02/21	2	2	1	1	2	2	2	2	2
'109	1	1	2	27.2877	164	61.5	3	1	2	1	2	2	2	0	1			1			2	1	1		1		2	1	63	71.5	61.5	37	0	1		2	1	3.97	33	2021/04/04	2	1	1	1	2	2	2	2	2
'110	1	1	1	27.9123	162	70	1	1	1		4	2	0	2	1			1			2	1	2	1	1		2	1	55	80	75	39	0	1		1		4.2	33	2021/03/03	2	2	1	1	2	2	2	1	2
'75	1	1	1	29.8384	160	59	3	1	1		1	1	0	1	1			1			2	1	1		1		2	1	46	68	57	38	0	1		1		3.5	34	2021/2/1	2	2	1	1	1	1	2	1	2
[truncated: 200 more columns]

## Sheet: 治疗结束
参试者编号	身高	体重	漏尿	便秘	尿频	尿急	性功能障碍	慢性盆腔痛	脐上腹直肌间距	平脐腹直肌间距	脐下腹直肌间距	卧位脐上腹围	卧位平脐腹围	卧位脐下腹围	卧位臀围	立位脐上腹围	立位平脐腹围	立位脐下腹围	立位臀围	右侧肱三头肌皮褶厚度	右肩胛皮褶厚度	腹直肌肌力	腹部静态耐力	腹部动态耐力	脐左侧皮褶厚度	脐右侧皮褶厚度	腹部情况	腹部B超	剑突与脐连线中点仰卧位平静呼吸	剑突与脐连线中点抬头屈膝	剑突与脐连线中点呼气末	脐水平仰卧位平静呼吸	脐水平抬头屈膝	脐水平呼气末	耻骨联合与脐连线中点	腹左皮褶	腹右皮褶	盆底肌功能	评定结果	电刺激数据	前基线平静期平均值	前基线平静期变异性	快肌收缩期平均值	快肌收缩期时间	综合肌收缩期平均值	综合肌收缩期变异性	慢肌收缩期平均值	慢肌收缩期变异性	后基线平静期平均值
Patient No.	Height	Weight	Urine leakage	Constipation	Frequent urination	Urgency	Sexual dysfunction	Chronic pelvic pain	Supraumbilical rectus abdominis distance	Flat umbilical rectus abdominis spacing	Subumbilical rectus abdominis spacing	Abdominal circumference on supine position	Flat umbilical abdominal circumference in supine position	Abdominal circumference under the umbilicus in supine position	Lying hip	Standing position supraumbilical abdominal circumference	Standing flat umbilical abdominal circumference	Abdominal circumference under the umbilicus in standing position	Standing hip	Skinfold thickness of right triceps	Right scapular skinfold thickness	Rectus abdominis muscle strength	Static abdominal endurance	Abdominal dynamic endurance	Skinfold thickness on the left side of the umbilicus	Skinfold thickness on the right side of the umbilicus	Abdominal condition	Abdominal ultrasound	Supine position at the midpoint of the connection between the xiphoid process and the umbilical cord	Raise your head and bend your knees at the midpoint of the line between the xiphoid	End expiration at the midpoint of the connection between the xiphoid process and the umbilical cord	Breathe calmly in supine position at umbilical level	Umbilical level raise head and knee bend	Umbilical level end expiration	The midpoint of the connection between the pubic symphysis and the umbilical cord	Left ventral skinfold	Right ventral skinfold	Pelvic floor muscle function	Evaluation Results	Electrical stimulation data	Mean before baseline quiet period	Pre-baseline quiet period variability	Fast muscle contraction average	Fast muscle contraction time	Comprehensive muscle systolic mean	Synthetic systolic variability	Mean slow muscle contraction	Slow muscle systolic variability	Mean after baseline quiet period
'1	156	55.4							1	2	0	79.5	84	83.8	86.5										23	33		2	31	29	35	44	41	43	0			2	3	2	8.75	0.06	12.1	0.44	11.16	0.11	13.99	0.12	11.82
'2	164	62	2	1	2	1	1	1	0	1.5	0	79	85.3	87.8	88.5										46	42	腹部形态较前改善	2	15	15	15	17	16	15	0			2	3	2	7.91	0.1	28.72	0.54	18.48	0.16	16.31	0.11	6.2
'3	162	47	1	1	1	1	1	1	0.5	1.5	0.5	69	66.5	68	80										15	17		2	11	9	17	24	14	26	0			2	1	2	5.67	0.1	46.58	0.34	42.72	0.17	32.12	0.22	14.03
'4	168	49.76	1	2	1		1	1	1.5	1	0	71	68.2	71	79.5										10	10		2	22	13	24	29	15	32	0			2	1	2	6.35	0.07	34.33	0.5	28.28	0.13	23.27	0.13	5.39
'5	157	48.5	1	1	1	1	1	1	0.5	3	0	70.5	71.5	72.5	83										16	17		2	20	16	23	31	26	36	0			2	3	2	10.2	0.08	35.51	0.42	27.75	0.16	30.04	0.17	6.98
'6	162	58	1	1	1	1	2	1	1.5	1.5	0	80.4	84	83.5	90										31	40	松弛、下垂程度较前改善	2	23	16	23	36	29	39	0			2	3	2	7.51	0.06	42.88	0.58	28.09	0.14	28.11	0.16	7.82
'7	160	60.2	1	1	1	1	1	1	0.5	1.5	0	80	83.5	88	92										40	47	腹部形态较前改善	2	14	14	16	23	22	23	0			2	3	2	6.46	0.08	11.96	0.38	8.87	0.09	10.5	0.09	8.75
'8	168	57.5	2	1	1	1	1	1	0.5	1.5	0	77.5	76.5	81.5	84.5										34	35	皮下脂肪厚，弹性可	2	0	0	0	11	6	11	0			2	3	2	7.31	0.1	38.23	0.42	34.04	0.15	29.45	0.17	9.21
'9	155	55	1	2	1	1	1	1	1	1.5	0.5	75	80.5	83.8	86.5										39	42		2	30	24	31	31	26	31	0			2	3	2	6.43	0.07	34.17	0.3	30.4	0.16	30.59	0.15	5.29
'10	165	55	1	2	1	1	2	1	0	1.5	0.5	74	77	79	88										19	25	膨隆较前改善，弹性与之前相同	2	7	5	6	13	10	17	0			2	3	2	4.65	0.08	47.42	0.62	36.94	0.14	31.87	0.18	5.96
'11	167	60	1	1	1	1	1	1	0.5	1.5	0	79	81.9	86	91.8										26	29	凸出、松	2	20	18	23	26	21	29	0			2	2	2	3.67	0.09	47.02	0.5	34.68	0.15	24.09	0.17	3.24
'12	168	60	1	1	1	1	1	1	0.5	1.5	0	80.5	84.5	84.8	89.5										43	42	腹部弹性可，膨隆较前无变化	2	25	17	28	35	26	37	0	23	22	2	3	2	9.71	0.09	44.29	0.34	41.13	0.15	38.18	0.17	12.01
'13	161	56	1	1	1	1	1	1	0.5	1.5	0	74.9	76.5	84.2	91										44	42	腹部膨隆较前改善，较前紧致，皮肤弹性可	2	18	16	20	23	20	25	0			2	3	2	14.87	0.08	39.13	0.44	30.34	0.18	28.63	0.2	17.03
'14	155	44	2	2	1	1	1	1	1	1.5	1	67	71	72	74										16	15	腹部松弛度较前改善	2	16	8	16	23	21	27	0			2	3	2	4.34	0.07	45.65	0.48	39.5	0.17	37.29	0.16	7.1
'15	158	72.2	1	1	1	1	1	1	0	1.5	0	90.4	93.9	93	96.5										57	61		2	8	7	9	27	23	28	0			2	3	2	14.09	0.15	10.23	0.14	5.48	0.12	4.7	0.15	10.76
'16	163	60	1	1	1	1	1	1	1.5	2.5	1	80	82	81	84.5					29	31				30	25	膨隆较前紧致	2	16	14	16	33	29	38	0	20	19	2	2	2	3.08	0.09	32.34	0.5	22.91	0.16	17.11	0.13	3.1
'17	168	56.3	1	1	1	1	2	1	0.5	2	0	74	75	76	83										32	30	松弛改善	2	15	12	15	21	18	24	0	18	19	2	2	2	2.05	0.06	33.2	0.48	22.26	0.13	21.13	0.11	2.76
'18	158	56	1	2	1	2	1	1	1	1.5	0	78	77	80	85					30	23				22	25	皮肤紧致	2	23	12	25	21	13	25	0			2	2	2	1.67	0.05	25.44	0.46	21.21	0.11	22.54	0.14	1.27
'19	161	63.8	1	1	1	1	1	1	1	1.8	0	80	83	88.5	95					32	40				41	40	紧致，膨隆较前改善	2	15	11	13	22	14	24	0	22	24	1	2	2	3.12	0.1	48.52	0.52	40.87	0.15	40.09	0.14	1.51
'20	166	85	1	1	1	1	1	1	0	1.5	0	92.4	100	103.5	104.4					33	43				49	52	腹部松弛	2	14	3	19	37	17	39	0	21	21	2	3	2	10.64	0.07	17.84	0.5	14.58	0.11	14.9	0.1	6.93
'21	152	49	1	1	1	1	1	1	1.5	2.5	0	76	78.5	81	84					23	32				30	28	形态较前改善，紧致度增加	2	17	14	20	28	19	29	0	24	22	2	3	2	9.58	0.06	25.27	0.48	22.69	0.13	27.42	0.13	8.08
'22	156	54	2	1	1	1	2	1	0	1.5	0	74.2	75.5	84.2	86.3	70	82.5	87.4	88.8	30	29				32	30	紧致	2	4	3	4	18	17	19	0			2	3	2	15.98	0.08	20.92	0.36	12.46	0.12	13.59	0.11	12.4
'23	158	61.5	1	1	1	1	1	1	1.5	1.5	0	81	87	93.5	95.5					35	38				42	50	皮下脂肪厚，紧致度较前改善	2	21	18	23	32	16	32	0	23	23	2	3	2	6.14	0.06	30.42	0.66	15.41	0.16	17.22	0.17	4.82
'24	155	51.5	1	1	1	1	1	1	0	3	0	75.5	77.5	81	80	77	78.5	81	89	45	25				25	30	腹部松弛	2	23	20	23	39	24	43	0			2	3	2	3.01	0.04	37.17	0.68	29.87	0.13	21.71	0.13	4.55
'25	164	55.5	1	1	2	1	1	1	0	1.5	0	75.5	80	83.5	90					34	25				35	40	腹部紧致	2	10	7	12	21	20	23	0			2	3	2	7.74	0.11	28.6	0.5	19.59	0.14	20.38	0.13	3.81
'26	160	56	1	1	1	1	2	1	0	2.5	0	78	83.5	87.5	91	72.7	89.5	92	95.7	46	33				29	30	腹部较前紧致	2	20	19	21	29	19	35	0			2	3	2	4.19	0.04	13.88	0.36	11.5	0.09	8.93	0.07	4.43
'27	166	67	1	1	1	1	1	1	0	1.5	0	86.7	89.5	90.2	95.5	83.8	95.5	98.2	98	33	39				35	40	松弛改善	1										2	3	2	5.8	0.05	35.97	0.64	15.33	0.15	17.71	0.18	4.4
'28	166	48.1	1	1	1	1	1	1	1.5	1.5	0	66.5	67.8	73.5	80.1	62.8	71.8	78.3	81.5	25	32				20	23	较前紧致	2	23	16	27	24	18	28	0			2	3	2	9.44	0.07	31.8	0.46	27.18	0.15	25.76	0.16	5.72
'29	152	48.1	1	1	1	1	1	1	0.5	1.5	0	72.7	74.8	75.8	83.5	69.5	78.5	85	86	30	21				37	40	紧致	2	13	7	14	20	15	22	0			2	3	2	6.78	0.13	44.38	0.38	34.92	0.14	39.51	0.18	8.83
'30	166	76	1	1	1	1	1	1	1.5	3	0	90	94	95	97	89	95	102	103	25	32				35	36	膨隆，紧致度可	2	18	13	18	31	22	36	0			2	3	2	7.93	0.06	33.05	0.58	27.85	0.13	29.66	0.14	12.63
'31	159	52	1	2	1	1	1	1	0	2	0	71	77.5	79	87.5	69.8	79.5	88	90	46	26				16	20	松弛改善	2	19	19	24	34	29	37	0			2	3	2	9.12	0.06	31.77	0.58	21.72	0.15	23.09	0.14	11.36
'32	158	69	2	1	1	1	1	1	3	3	0	95.5	100.5	99	100	91	107	101	101.5	40	50	2	0	0	40	37	腹部膨隆及松弛较前改善	2	85	48	98	95	61	104	0			2	3	2	2.97	0.03	41.42	0.54	37.43	0.12	28.56	0.15	11.24
'33	159	51.6	1	1	1	1	1	1	1.5	2.3	0	71	74	77	82.5	69.5	79	84	87	34	19	3	45		34	39	腹部紧致上提	2	19	14	20	35	22	37	0			2	3	2	8.74	0.06	40.54	0.64	33.71	0.15	34.72	0.15	10.65
'34	163	60	1	1	1	1	1	1	0	1.5	0	79	84	86.3	88.5	75	89.5	92	89.5	34	32	4	24	10	37	40	腹部下垂改善	2	0	0	0	16	16	20	0			2	3	2	11.07	0.08	15.56	0.28	13.47	0.19	10.26	0.14	11.1
'36
'37	156	45.6	1	1	1	1	1	1	0	1.5	0	66	68.5	72	81	66	69	75	81.5	33	30	3	0	0	30	34	腹部紧致	2	12	9	12	21	16	22	0			2	3	2	2.81	0.04	40.61	0.68	31.97	0.14	23.76	0.17	4.57
'38	167	60	2	1	1	1	1	1	0	2.5	0	79.3	82	85	86	76	87	88.5	87.8	30	25	3	31	18	37	40	腹部紧致，腹部脂肪较前明显减少	2	21	19	22	43	28	47	0			2	3	2	3.44	0.09	50.56	0.48	45.54	0.19	41.32	0.18	5.88
'40	162	61.5	1	1	1	1	1	1	0	1	0	77	82.8	86	90	77.3	90	93.8	93	30	45	3	0	0	33	41	腹部紧致，围度较前缩小	2	7	7	10	15	11	21	0			2	4	2	1.53	0.03	52.17	0.52	45.68	0.2	45.05	0.18	1.11
'41	155	46.8	1	1	2	1	1	1	1.2	2	0	75	77	79	83.5	71.5	78	81.5	86.5	26	24	3	30	26	25	29	紧致	2	24	20	27	26	20	26	0			2	3	2	2.57	0.03	45.95	0.44	36	0.22	18.15	0.18	4.81
'42	160	56	2	1	2	2	2	1	1	1.5	0	79.8	82	81.5	88.5	78	88	86.8	88.5	34	35	3	0	0	38	37	腹部膨隆轻度改善	2	31	18	33	30	22	39	0			2	2	2	3.13	0.08	45.28	0.48	23.01	0.17	13.51	0.1	2.01
'43	154	55.2	1	1	1	1	1	1	0	2	0	78	80.8	84	89	75	85.5	86	91	25	35	3	0	0	34	39	松弛度较前改善	2	10	9	13	35	19	38	0			2	3	2	8.99	0.1	38.83	0.48	27.91	0.18	26.12	0.2	9.92
'44	163	58	1	1	1	1	2	1	0	1.5	0	76.8	82	83.5	87.5	72.5	86.2	90	91.8	25	23	3	0	0	25	29	腹部较前紧致	2	15	13	16	30	18	36	0			2	3	2	2.84	0.07	37.66	0.5	22.77	0.11	23.52	0.12	7.43
'45	160	63	1	2	1	1	1	1	0	1.5	0	79.5	85	91	97.5	79.5	92.8	101	98.8	25	34	3	0	0	44	40	腹部肌肉紧致	2	18	17	20	28	25	37	0			2	3	2	1.99	0.03	20.13	0.56	16.91	0.11	16.64	0.12	4.41
'46	156	55	1	1	1	1	1	1	0	1	0	77.5	77.9	76.4	86	74.5	80.3	86	87	35	27	3	62	26	31	35	腹部较前紧致	2	6	6	8	17	16	18	0			2	3	2	4.6	0.17	28.23	0.58	15.55	0.17	11.06	0.14	2.4
'47	167	65	1	1	1	1	1	1	0	1.5	0	79	83.6	85.5	90.5	77.2	86.5	91.5	93.8	29	25	3	0	0	37	36	腹部紧致	2	17	12	19	28	15	31	0			2	3	2	6.7	0.05	17.9	0.54	16.85	0.11	14.68	0.11	9.77
'48	165	63.5	1	1	1	1	1	1	0	1.5	0	81.5	84.5	84.5	94	79.5	85.5	89.3	93.5	33	35	3	0	0	30	40	紧致度较前改善	2	24	18	26	41	20	43	0			2	3	2	8.47	0.07	23.68	0.4	22.12	0.17	22.13	0.12	8.38
'49	156	52	1	1	1	1	2	1	0	1.5	0	75	77.5	81.5	84.5	72.8	80.5	85	85.5	35	27	3	0	0	41	45	松弛改善	2	14	11	16	24	17	32	0			2	3	2	3.45	0.09	34.55	0.48	30.25	0.21	25.18	0.14	9.17
'50	157	58	1	1	1	1	1	1	0	2.5	0	83.5	86.3	90.5	92	81.5	91.3	96.4	96	28	28	3	1	19	55	45	膨隆较前改善	2	24	19	25	30	27	34	0			2	3	2	4.04	0.06	40.07	0.56	30.13	0.16	22.9	0.14	4.65
'51	158	59	1	2	1	1	1	1	0	1	0	74.5	76.9	86	96.7	72.5	83.5	90.9	98.8	45	30	3	12	20	42	45	松弛度较前改善	2	11	10	12	18	15	21	0			2	3	2	8.67	0.06	45.33	0.34	39.29	0.19	38.99	0.19	5.05
'52	159	57	1	1	1	1	1	1	0	1.5	0	79.5	80	83.5	87.8	75.8	81	86.2	89.5	35	28	3	0	0	23	22	膨隆度较前改善	2	9	9	10	20	17	24	0			2	1	2	11.41	0.07	14.14	0.48	11.76	0.14	14.71	0.14	10.05
'53	168	80	1	1	1	1	1	1	0	1.5	0	96.5	94.3	99.8	100.5	94.5	102	105.3	102.5	40	50	3	0	0	79	80	腹部较前紧致	2	6	6	7	27	24	30	0			2	3	2	12.44	0.07	29.62	0.5	21.33	0.14	17.42	0.11	10.63
'54	168	60	2	2	1	1	1	1	0	1.5	0	82.7	83.7	87	92.5	78	87.8	94	95.5	20	23	4	71	31	43	35	松弛度较前改善	2	3	3	4	22	21	23	0			2	3	2	6.32	0.08	43.71	0.58	19.87	0.14	14.95	0.13	5.64
'55	154	52.9	1	1	1	1	1	1	0	2	0	76.3	76.6	77	82.5	76.2	79	83.5	86.5	33	30	3	11	20	31	30	较前紧致	2	21	20	24	31	26	35	0			2	3	2	3.98	0.04	46.31	0.56	24.86	0.2	23.32	0.21	5.83
'56	161	63	1	1	2	1	1	1	0	1.5	0	81	82.3	80	91.8	80.3	87.3	91.2	95	33	35	3	0	0	41	45	松弛较前改善	2	19	18	20	40	18	43	0			2	2	2	3.29	0.07	46.05	0.48	44.03	0.16	30.38	0.21	3.87
'57	156	47	1	1	1	1	1	1	0	1.5	0	74.8	73.8	79	81.2	72.3	77.8	83.5	84.5	25	28	3	0	0	30	33	较前紧致	2	12	11	13	29	26	31	0			2	3	2	12.34	0.09	39.44	0.5	23.96	0.15	19.9	0.15	12.07
'58	165	61	1	1	1	1	1	1	0	2	0	73.3	72.8	81.2	95.8	70.8	79.6	91	96	40	25	3	0	0	38	34	较前紧致	2	16	14	18	24	20	28	0			2	3	2	6.1	0.07	37.15	0.44	29.08	0.18	26.36	0.18	6.74
'59	150	51.8	1	1	1	1	1	1	0	1.5	0	79.5	80.5	77.8	77.5	77	82	82.5	83.7	38	30	3	0	0	41	50	松弛较前改善	2	14	11	17	26	13	29	0			2	3	2	7.22	0.06	32.63	0.44	19.28	0.15	18.61	0.11	4.16
'60	168	60	1	1	1	1	1	1	0	1.5	0	75	78.5	81.5	89.5	73	82.5	89.3	92	35	35	3	0	0	43	36	松弛较前改善	2	17	17	20	27	16	28	0			2	3	2	4.05	0.04	37.55	0.62	18.13	0.16	18.32	0.17	3.68
'61	166	58	1	1	1	1	1	1	1.5	2.1	0	77	78	83	88.5	75	81.5	88	93.5	28	25	3	10	5	22	27	较前好转	2	18	15	19	35	23	39	0			2	2	2	1.5	0.08	40.04	0.5	39.06	0.15	31.14	0.14	1.56
'62	162	55.8	1	1	1	1	1	1	0	1.5	0	75.8	79	83.8	87.8	72.5	81	89	93	37	28	3	0	0	40	37	较前紧致	2	17	15	19	23	19	26	0			2	3	2	9.73	0.06	42.27	0.54	42.25	0.13	43.04	0.12	9.17
'63	158	56	2	2	1	1	1	1	0	1.5	0	72	74	77.5	84.8	72.8	78.5	82.7	86.9	25	20	3	0	0	30	30	较前紧致	2	18	14	19	36	28	37	0			2	3	2	7.01	0.06	35.24	0.5	31.52	0.14	30.71	0.16	7.82
'64	158	54,2	1	2	1	1	1	1	0	1.5	0	70.3	77.8	81.8	83.5	69	81.8	85	86.3	25	29	3	0	0	26	27	松弛改善	2	12	11	12	22	12	25	0			2	2	2	3.3	0.07	40.92	0.24	34.2	0.17	26.7	0.18	3.2
'65	160	57.5	1	2	1	1	1	1	0	1.5	0	79.2	81.2	85	89.3	75.3	85	94	92	31	33	3	0	0	37	36	膨隆较前改善	2	17	17	19	26	20	28	0			2	2	2	2.11	0.04	19.07	0.46	14.77	0.13	16.47	0.11	1.26
'66	160	68.2	1	1	1	1	1	1	1.5	1.5	0	82.1	88	88	95	81.5	93	95.5	93.5	33	43	3	0	0	40	46	松弛较前改善	2	28	26	31	47	24	51	0			2	3	2	5.07	0.04	26.63	0.44	29.86	0.17	34.89	0.17	6.85
'67	164	59.9	1	1	1	1	1	1	0	1.6	0	77	79	81	85.5	76	83	88	91	38	36	3	70	6	30	38		2	12	12	13	18	17	19	0			2	3	2	7.8	0.06	41.67	0.52	24.51	0.18	22.41	0.14	9.08
'68	156	72.3	1	1	1	1	1	1	0	2.8	0	87.5	92.9	96	100	88	97.8	99	99	40	35	3	0	0	60	60	松弛改善	2	19	18	20	41	28	42	0			2	3	2	3.34	0.07	60.94	0.54	39.39	0.15	37.41	0.17	8.19
'69	164	77.5	1	1	1	1	1	1	1.5	2	0	88.3	89	95.8	107	87.2	94	100	106.9	36	53	3	39	40	60	58	膨隆程度较前改善	2	24	17	25	43	28	48	0			2	2	2	3.68	0.07	46.06	0.52	33.3	0.19	21.77	0.16	2.84
'70	158	65	1	1	1	1	1	1	0	1.5	0	87.5	91.5	90	94.8	87	95.8	95.3	96.8	35	43	3	0	0	52	53	腹部力量有所增强，膨隆较前改善	2	26	18	31	36	18	40	0			2	3	2	7.91	0.06	38.79	0.46	28.85	0.17	24.35	0.15	8.87
'71	158	60	1	1	1	1	1	1	2.1	2.3	0	76.2	79	79.8	89.3	74.5	86.3	91.2	93	40	28	3	0	0	21	20	松弛改善	2	28	24	32	52	24	60	0			2	3	2	5.21	0.05	46.41	0.34	25.5	0.2	25.21	0.17	7.02
'72	156	54.5	1	1	1	1	1	1	0	1.5	0	75	81	83.4	89.8	74	85	90	91.7	43	30	3	0	0	39	40	松弛改善	2	24	22	28	39	30	44	0			2	3	2	4.87	0.05	14.88	0.54	11.77	0.13	12.56	0.09	5.74
'73	164	65.4	1	2	1	1	1	1	0	1	0	79.4	81	84	95	77	87.4	89.5	95.5	40	38	4	28	18	42	42	较前紧致	2	10	6	11	18	15	19	0			2	3	2	10	0.08	36.06	0.48	11.51	0.16	10.37	0.1	13.46
'74	150	46.9	1	1	1	1	1	1	0	1.5	0	72.5	71.5	72.3	77.9	68	73	77	81	23	28	3	0	0	25	29	松弛改善	2	19	18	21	21	16	22	0			2	3	2	2.1	0.05	39.31	0.42	30.02	0.12	24.57	0.12	4.96
'76	160	60	1	1	1	1	2	1	0	1.5	0	85	88	87.8	93	86	92	92.8	94.8	38	53	3	24	8	64	63	膨隆较前改善	2	29	19	30	25	20	29	0			2	3	2	8.02	0.06	42.78	0.4	41.02	0.18	41.64	0.18	5.9
'77	165	61.8	1	1	1	1	1	1	0	1.8	0	77	76.5	79.5	89	78.5	84	89.5	92	33	25	3	0	0	35	30	较前紧致	2	15	11	16	25	17	29	0			2	3	2	8.22	0.08	45.03	0.44	36.81	0.21	38.67	0.21	12.1
'78	158	55	2	1	1	1	1	1	0	1.5	0	79.5	78.3	84.3	90.8	79.8	83.5	90.5	91	37	39	3	0	0	47	45	松弛改善	2	25	20	28	36	29	42	0			2	3	2	5.58	0.08	28.52	0.54	21.39	0.17	17.559	0.16	5.66
'79	160	58	2	1	1	1	1	1	0	1.5	0	79.1	86	88.5	92.1	76	92.5	95.8	93	40	26	4	0	0	45	46	膨隆较前改善	2	11	11	12	36	17	40	0			2	3	2	8.2	0.06	43.98	0.5	37.69	0.15	35.15	0.14	11.25
'80	164	53	1	1	1	1	1	1	0	1.5	0	66.8	68.4	72.5	82	67.5	74.5	79	83	29	30				29	30	松弛改善	2	15	12	17	24	17	31	0			2	3	2	3.05	0.04	34.54	0.44	30.69	0.17	18.32	0.12	5.88
'81	170	57.5	1	1	1	1	2	1	0	2	0	75	79	83.3	90.2	73.5	84.5	87.8	91	28	24	5	55	16	34	35	较前紧致	2	24	23	25	32	25	35	0			2	3	2	3.18	0.04	21.37	0.5	21.67	0.12	26.85	0.15	6.72
'82	150	55	1	1	1	1	1	1	0	1.5	0	78	81	83.5	88	79	87.5	88.5	88.2	40	40	3	0	0	54	60	较前紧致，膨隆改善	2	11	10	13	32	25	34	0			2	1	2	2.94	0.04	50.09	0.52	45.7	0.13	46.51	0.14	5.63
'83	160	59	1	1	1	1	1	1	1	1.8	0	82	86.5	88	93.5	81	88.5	93	95	28	45	3	20	15	40	55	腹壁下垂稍上提	2	9	7	10	19	17	20	0			2	3	2	5.97	0.06	11.25	0.52	29.19	0.27	12.25	0.16	9.26
'84
'85	163	60	1	1	1	1	1	1	0	2	0	72.5	74.8	79	92.5	69.9	76.3	85.6	93.5	48	24	3	0	0	38	38	紧致，皮下脂肪厚	2	9	7	10	28	26	31	0			2	3	2	4.96	0.06	22.65	0.56	16.68	0.11	16.38	0.12	8.45
'86	159	64.2	1	1	1	1	1	1	0	1.5	0	81.5	82.5	84	92.3	80	89	95	93.5	35	30	4	130	40	34	35	膨隆较前改善	2	19	10	20	36	19	45	0			2	3	2	5.98	0.05	29.19	0.64	33.53	015	31.6	0.15	6.88
'87	162	64.5	1	1	1	1	1	1	2	4	0	83.5	87.5	88.8	92	83.1	91.2	91.8	93	32	33	3	0	0	30	31	松弛较前明显改善	2	43	29	46	89	45	99	0			2	3	2	2.44	0.06	34.44	0.56	28.05	0.13	18.32	0.16	4.82
'88	152	49	1	1	1	1	1	1	0	1.5	0	75	77.5	77	87.7	73	80	82	87.5	45	45	3	22	18	38	39		2	6	6	7	19	12	21	0			2	3	2	4.17	0.05	49.83	0.38	45.92	0.14	34.81	0.24	4.29
'89	156	43.5	1	1	1	1	1	1	0	1.5	0	64.5	67.5	76	81.5	64	74.5	82	82.9	25	17	3	0	0	11	11	松弛较前改善	2	20	17	23	37	19	38	0			2	3	2	3.9	0.05	42.93	0.26	26.53	0.17	29.63	0.18	5.24
'90	160	49	1	2	1	1	1	1	0	1.5	0	68	73	77.5	85	66	75	83.7	86	20	23	3	0	0	23	25	松弛较前改善	2	27	16	32	38	18	43	0			2	3	2	11.2	0.07	6.47	0.16	3.52	0.13	2.85	0.14	11.2
'91	162	53	1	1	1	1	1	1	0	2	0	78.5	78.5	80	84.5	75	79.5	84.5	87	43	43	3	0	0	55	54	较前紧致	2	11	8	15	26	25	29	0			2	3	2	1.52	0.04	43.67	0.56	34.88	0.18	37.36	0.19	7.99
'92	150	64	1	1	1	1	1	1	0	1.5	0	88.5	89.5	90.7	93	89	93.8	96.6	95	47	48	3	0	0	47	49	脂肪较厚，膨隆	2	25	23	27	33	19	34	0			2	3	2	14.17	0.14	31.44	0.56	20.02	0.17	15.41	0.13	11.6
'93	151	55	1	1	1	1	2	1	1	1.5	0	80.5	81	80	86.8	79.5	87	89	90	40	38	3	0	0	51	55	膨隆较前改善	2	16	11	18	27	16	31	0			2	3	2	4.18	0.09	24.07	0.54	16.39	0.12	15.24	0.1	6.32
'94	166	63.6	1	1	1	1	1	1	0	2.2	0	80.4	83.4	84	94	77.5	84.5	88.5	94.5	32	40	3	0	0	44	44	松弛较前改善	2	31	27	31	33	28	38	0			2	3	2	4.79	0.05	47.33	0.54	30.9	0.17	19.46	0.15	9.45
'95	158	64	1	1	1	1	1	1	0	1	0	84.3	84	85.5	92.5	82.5	89	93	93.5	39	33	3	0	0	67	70	较前紧致	2	5	4	6	28	22	32	0			2	3	2	4.93	0.07	23.12	0.5	17.3	0.09	16.26	0.11	8.17
'96	163	65	1	1	1	1	1	1	0	1	0	83.5	86	85	91	85.5	89.8	91.5	92	37	40	3	0	0	23	25	松弛改善	2	10	7	11	29	10	31	0			2	2	2	3.75	0.04	10.43	0.42	6.48	0.08	10.67	0.16	1.8
'97	160	60	1	1	1	1	1	1	0	1.5	0	78.5	79.5	84	89.5	76.3	83	89.8	90.5	31	35	3	0	0	34	34	较前紧致	2	8	6	9	23	13	25	0			2	3	2	3.8	0.07	29.11	0.54	19.91	0.13	18.83	0.16	4.22
'98	163	56	2	1	1	1	1	1	0	1	0	72	75.5	81	89	69.5	82.5	86.8	88.5	35	30	5	20	7	37	38	松弛改善	2	10	9	10	18	16	24	0			2	3	2	4.95	0.05	10.98	0.48	8.47	0.07	7.21	0.08	5.49
'99	156	49.5	1	1	1	1	1	1	1	1.5	0	72.7	78.5	81	86	70	84	85.8	87	40	38	3	0	0	40	38	较前紧致	2	24	21	28	27	22	35	0			2	3	2	17.79	0.09	36.21	0.36	27.84	0.17	18.34	0.15	25.46
'100	158	62	1	1	1	1	2	1	0	1.5	0	82.5	85.5	88.5	93.5	79.5	90.8	94.5	94.5	40	38	3	0	0	46	49	膨隆较前减轻	2	14	15	20	23	13	26	0			2	2	2	0.92	0.03	53.08	0.5	42.79	0.18	32.24	0.15	1.4
'101	171	66	1	1	1	2	1	1	1	2	0	80	84.5	87.3	97	76.9	87.5	94	97.2	35	38	3	0	0	34	36	较前紧致	2	16	15	18	34	28	39	0			2	3	2	5.69	0.05	39.32	0.46	26.19	0.16	24.78	0.16	6.62
'102	158	43	1	1	1	1	1	1	0	2	0	64	66	72	78.8	62.3	69.5	77	79.5	27	20	4	35	25	21	21	较前紧致	2	13	11	15	26	23	29	0			2	3	2	5.35	0.1	15.99	0.44	11.49	0.12	15.33	0.13	4.16
'103	159	46	1	1	1	1	1	1	0	0	0	66.5	68.5	73.8	85	64	74	81	85.3	20	14	3	0	0	17	17		2	11	7	13	19	7	28	0			2	1	2	1.74	0.03	47.12	0.4	42.73	0.19	42.76	0.17	8.21
'104	155	58	1	1	1	1	1	1	0	1.5	0	80.6	85	85.5	92.3	77.5	90.5	96	93.5	40	40	3	0	0	25	29	松弛改善	2	25	22	26	48	27	54	0			2	3	2	2.89	0.04	35.73	0.36	29.03	0.19	28.24	0.2	4.08
'105	168	61	1	2	1	1	1	1	1	1.5	0	78	78	77	89.5	74	81	84	90	38	35	5	23	20	36	39	较前紧致	2	15	14	16	25	18	27	0			2	2	2	1.22	0.02	36.87	0.62	26.78	0.12	19.32	0.14	3.67
'106	163	67	2	2	1	1	1	1	0	1.5	0	84	90.3	92.8	94.8	81.8	95.2	98.2	94.9	49	42	3	0	0	55	56	膨隆改善	2	9	8	11	22	21	26	0			2	2	2	2.49	0.03	29.01	0.66	23.71	0.13	18.95	0.13	3.68
'107	157	54.3	1	2	2	2	2	1	0	1.5	0	74.1	75	76.5	85.5	71	79	84	85	28	31	3	0	0	31	31	较前紧致	2	14	13	15	35	25	41	0			2	2	2	3.63	0.04	26.44	0.46	21.8	0.13	24.09	0.12	2.91
'108	162	51.6	1	2	1	1	2	1	0	1.5	0	69.8	72	78.5	83	68	80	84.9	84	32	31	3	0	0	29	27	松弛改善	2	22	20	25	41	21	50	0			2	2	2	2.48	0.05	19.38	0.34	12.78	0.1	14.95	0.14	2.91
'109	164	61.5	1	1	1	1	1	1	0	1.5	0	77	84.3	88.5	96.5	75.8	91.8	96.3	97	40	35	3	0	0	39	36	松弛改善，紧致上提	2	30	18	32	43	20	48	0			2	3	2	11.22	0.07	40.8	0.58	34.65	0.16	37.74	0.15	17.75
'110	162	65	1	1	1	1	1	1	0	1.8	0	82	87	90	96	82	91	96	97	38	37	3	0	0	22	35	松弛改善	2	5	0	5	24	20	27	0			2	3	2	8.33	0.06	42.06	0.36	35.81	0.15	28.34	0.16	9.04
'75	160	59	2	1	2	1	2	1	0	1.5	0	77.4	80.8	82.3	89.9	75.5	83.5	89.1	89.9	40	40	3	0	0	44	42	腹部膨隆程度较前明显改善	2	13	12	17	28	23	31	0			2	3	2	4.17	0.04	37.5	0.56	23.32	0.12	36.14	0.16	8.99
[truncated: 60 more columns]

## Sheet: 随访
参试者编号	腹部状况	身高	体重	漏尿	便秘	尿频	尿急	性功能障碍	慢性盆腔痛	脐上腹直肌间距	平脐腹直肌间距	脐下腹直肌间距	卧位脐上腹围	卧位平脐腹围	卧位脐下腹围	卧位臀围	立位脐上腹围	立位平脐腹围	立位脐下腹围	立位臀围	脐左侧皮褶厚度	脐右侧皮褶厚度	右侧肱三头肌皮褶厚度	右肩胛皮褶厚度	Beighton评分具体分数	Beighton具体关节	腹直肌肌力	腹部静态耐力	腹部动态耐力	简易McGill疼痛问卷	挑痛	刺痛	刀割痛	锐痛	痉挛痛	咬痛	烧灼痛	酸痛	坠胀痛	触痛	劈裂痛	疲惫耗竭感	病恹样	恐惧感	受惩罚感	视觉疼痛评分	现在疼痛状况	利兹消化不良调查问卷	上腹痛
Patient No.	Abdominal situation	Height	Weight	Urine leakage	Constipation	Frequent urination	Urgency	Sexual dysfunction	Chronic pelvic pain	Supraumbilical rectus abdominis distance	Flat umbilical rectus abdominis spacing	Subumbilical rectus abdominis spacing	Abdominal circumference on supine position	Flat umbilical abdominal circumference in supine position	Abdominal circumference under the umbilicus in supine position	Lying hip	Standing position supraumbilical abdominal circumference	Standing flat umbilical abdominal circumference	Abdominal circumference under the umbilicus in standing position	Standing hip	Skinfold thickness on the left side of the umbilicus	Skinfold thickness on the right side of the umbilicus	Skinfold thickness of right triceps	Right scapular skinfold thickness	Specific Beighton score	Beighton Specific joints	Rectus abdominis muscle strength	Static abdominal endurance	Abdominal dynamic endurance	Simple McGill Pain Questionnaire	Picky	Tingling	Knife pain	Sharp pain	Cramping pain	Bite pain	Burning pain	Soreness	Falling pain	Tenderness	Cleavage pain	Exhaustion	Sickness	Sense of fear	Sense of punishment	VAS	Current pain	Leeds Indigestion Questionnaire	Abdominal pain
'1	尚紧致	157	55	1	1	1	1	1	1	0	3	0	78.5	84	83.5	86	74.5	85	89.5	87	35	37	43	43	4	3,4,5,6	3	0	0	2	1	1	1	1	1	1	1	1	1	1	1	1	1	1	1	0	1	2	1
'2	尚紧致	164	57	2	1	1	1	1	1	0	2	0	77	83.5	85.5	96	73	80	91.5	95	21	21	20	20	5	1,2,5,6,9	5	10	20	2	1	1	1	1	1	1	1	2	1	1	1	1	1	1	1	3	2	2	1
'3	尚紧致	162	47	1	1	1	1	1	1	0	1.5	0	76	67	73	80	66	72	74	81	29	30	33	25	3	1,2,9	5	100	22	2	1	1	1	1	1	1	1	3	1	1	1	1	1	1	1	3	2	2	2
'4	腹部松弛	168	51	1	1	1	1	1	1	0	1.5	0	72.5	71	80	85	71.5	76.5	84	85.5	17	17	25	23	2	1,2	4	5	5	2	1	1	1	1	1	1	1	2	1	1	1	1	1	1	1	1	1	2	1
'5	腹部松弛	157	46.5	1	1	1	1	2	1	1	1.5	0	68	68.5	74	83	65	74	81.5	83.5	27	29	28	16	0		3	34	6	2	1	1	1	1	1	1	1	1	1	1	1	1	1	1	1	0	1	2	1
'6	腹部松弛，腹部正中可见竖型疤痕	162	54.4	1	1	1	1	1	1	0	1.5	0	78	80	81.5	89.5	74	85	87	90	28	30	21	24	2	3,4	5	26	20	2	1	1	1	1	1	1	1	2	1	1	1	1	1	1	1	0	1	2	1
'7	腹部紧致，皮下脂肪厚	161	60.3	1	1	1	1	2	1	0	1.5	0	77.5	82.5	86.5	94	76.5	84.5	91	93	46	45	32	48	2	3,4	3	0	0	2	1	1	1	1	1	1	1	2	1	1	1	1	1	1	1	3	1	2	1
'8	腹部紧致	168	56.5	1	1	1	1	1	1	0	1.5	0	75	76	78	88.5	73	80	86.4	88.5	33	32	34	28	3	1,2,3	4	16	12	2	1	1	1	1	1	1	1	1	1	1	1	1	1	1	1	0	1	2	1
'9	腹部紧致	156	52	1	1	1	1	2	1	1	1.5	0	71	74.5	77.5	87	68	80	85	86	37	37	30	33	2	1,2	3	0	0	2	1	1	1	1	1	1	1	2	1	1	1	1	1	1	1	1	1	2	1
'10	腹部紧致	166	51	1	1	1	1	1	1	0	1.5	0	70	70.5	75	85.5	67.5	75	81.5	85	19	19	27	19	2	1,2	3	10	3	2	1	1	1	1	1	1	1	1	1	1	1	2	1	1	1	0	1	2	1
'11	腹部松弛	167	57.8	1	1	1	1	1	1	0	1.5	0	76	80	82	89.5	73.5	84.5	88.5	90	28	30	35	30	4	1,2,3,4	3	0	0	2	1	1	1	1	1	1	1	2	1	1	1	1	1	1	1	1	1	2	1
'12	腹部紧致	168	57.5	1	1	1	1	1	1	1	2.5	0	75	78	82.5	91	74	82.5	84.5	90	29	29	19	11	3	5,6,9	5	14	20	2	1	1	1	1	1	1	1	1	1	1	1	2	1	1	1	0	1	2	1
'13	腹部紧致	161	53	1	1	1	1	1	1	0	1.5	0	71.5	73	77.5	88.5	69	74.5	79.4	89	25	27	25	29	3	1,2,9	5	42	6	2	1	1	1	1	1	1	1	2	1	1	1	2	1	1	1	1	1	2	1
'14	腹部松弛	155	41.5	1	2	1	1	2	1	0	1.4	0	64.5	68.5	69.5	78.5	63.5	73	76.5	78.5	15	14	15	21	0		3	0	0	2	1	1	1	1	1	1	1	2	1	1	1	1	1	1	1	1	1	2	1
'15	腹壁膨隆，皮下脂肪厚	158	65.7	2	1	1	1	1	1	0	2	0	84.5	87	87.9	94	81.5	90	93	95	45	47	46	43	4	1,2,3,4	3	0	0	2	1	1	1	1	1	1	1	2	1	1	1	1	1	1	1	2	1	2	1
'16	腹部略松弛	163	55	2	2	1	1	1	2	0	2	0	78	80	79	90	75.5	86.2	88.5	89.5	41	39	33	25	0		4	12	9	1	1	1	1	1	1	1	1	1	1	1	1	4	1	1	1	0	1	2	3
'17	腹部松弛	168	56.6	1	1	1	1	1	1	0	2	0	74.5	74	81	88	71.5	77.5	87	88	29	30	29	20	2	1,2	5	25	20	1	1	1	1	1	1	1	1	1	1	1	1	2	1	1	1	0	1	2	1
'18	腹部紧致	156	49.5	2	1	1	1	2	1	0	1.5	0	71	73.5	78	84.5	68	77.5	83	85	37	37	30	34	3	1,2,3	5	27	20	2	1	1	1	1	1	1	1	2	1	1	1	3	1	1	1	1	1	1	1
'19	腹部紧致度可，横向疤痕	162	59.3	1	1	1	1	1	1	0	1.5	0	76	80	87	93.5	73.5	84	91.5	94	35	35	26	30	2	5,6	3	0	0	1	1	1	1	1	1	1	1	1	1	1	1	1	1	1	1	0	1	1	1
'20	腹部松弛明显	166	85	1	1	1	1	1	1	0	1.5	0	91	98	98	109.5	90	102.5	109	111	51	51	40	45	0		4	40	5	2	2		1	1	1	1	1	3	1	1	1	2	1	1	1	3	1	1	1
'21	腹部紧致度可，纵向手术疤痕	152	46.5	1	1	1	1	1	1	0	1.5	0	76	77.7	78.3	83.5	74	81.5	83	83.5	37	39	28	27	3	1,5,6	3	30	10	2	2	1	1	1	1	1	1	3	1	1	1	2	1	1	1	3	1	1	1
'22	腹部尚紧致，纵向手术疤痕伴增生	156	55	1	1	1	1	1	1	0	1.5	0	73.7	75	82.5	87	76	78.3	86.5	88	32	30	27	30	2	1,2	3	0	0	2	1	1	1	1	1	1	1	2	1	1	1	1	1	1	1	1	1	1	1
'23	腹部膨隆，皮下脂肪厚	158	59	1	1	1	1	2	1	0	1.5	0	79	84.5	91	93	77.5	90	96.5	94	38	40	35	29	2	1,2	3	0	0	2	1	1	1	1	1	1	1	2	1	1	1	1	1	1	1	1	1	1	1
'24	腹部松弛	155	47	1	1	1	1	1	1	1	3	0	74	71	78.5	82	73	78.5	84.5	82.5	22	21	27	20	1	1	3	0	0	1	1	1	1	1	1	1	1	1	1	1	1	1	1	1	1	0	1	1	1
'25	腹部膨隆，紧致度可	164	55.7	2	2	1	1	1	1	0	1.5	0	74.5	79.5	82.5	90.8	73	86.8	90.5	91.3	35	37	29	33	6	1,2,3,4,5,6	3	0	0	2	1	1	1	1	1	1	1	1	1	1	1	2	2	1	1	0	1	1	1
'26	腹部松弛	156	51	1	1	1	1	1	1	0	2	0	73.8	79	81.5	88	71.5	85	90.8	89	31	29	23	33	5	1,2,3,4,9	5	42	20	2	1	1	1	1	1	1	1	2	1	1	1	2	1	1	1	1	1	1	1
'27	腹部膨隆	167	69.7	1	1	1	1	1	1	0	2	0	89	91	92.5	97.5	87	96	99	97.5	40	39	39	37	6	1,2,3,4,7,8	3	0	0	2	1	1	1	1	1	1	1	3	1	1	1	2	2	1	1	3	1	1	1
'28	腹部松弛	166	47	1	1	1	1	2	1	0	1.8	0	64.5	65	70.5	80	62	71.5	79.3	80.5	26	29	33	19	4	1,2,3,4	4	30	10	2	1	1	1	1	1	1	1	2	1	1	1	1	1	1	1	2	1	1	1
'29	腹部尚紧致，纵向手术疤痕伴增生	150	48.7	1	1	1	1	1	1	0	1.5	0	71	74.5	76.5	83.3	69.3	76.3	84	83.9	32	34	36	32	5	1,2,5,6,9	5	41	21	1	1	1	1	1	1	1	1	1	1	1	1	1	1	1	1	0	1	2	1
'30	腹部膨隆	166	68	2	1	1	1	1	1	0	1.5	0	86	90.8	92.5	96	83.8	93	97.5	96.5	37	37	33	39	0		3	0	0	2	1	1	1	1	1	1	1	2	1	1	1	1	1	1	1	2	1	1	1
'31
'32	松弛明显	158	70	2	1	1	1	1	1	0	3	0	91.8	94.5	96	99	88	103.5	101	99.5	45	40	35	48	1	1	3	0	0	2	1	1	1	1	1	1	1	1	1	1	1	1	1	1	1	0	1	2	1
'33	腹部紧致	160	51.4	1	1	1	1	1	1	0	1.5	0	68.5	74	79.5	88	66.5	77	84	89	39	40	40	20	0		3	0	0	2	1	1	1	1	1	1	1	1	1	1	1	1	1	1	1	0	1	2	1
'34	腹部松弛	163	60	1	1	1	1	1	1	0	1.5	0	78	81.4	86.5	89	73	90	91.5	90.5	40	41	35	45	2	1,9	4	3	3	2	1	1	1	1	1	1	1	1	1	1	1	1	1	1	1	0	1	2	1
'36	张娜治了6次，因为腰痛，不来了，治疗后评估没有完成
'37	腹部略松弛	156	44	2	2	1	1	1	1	0	1.5	0	65.5	66.5	70	81.5	64	69	74	81	26	23	20	17	0		3	0	0	2	1	1	1	1	1	1	1	2	1	1	1	1	1	1	1	1	1	2	1
'38	略松弛	167	62	2	1	1	1	2	1	0	1.5	0	80.5	86.5	87.5	89.5	77.5	87	89.9	90	34	35	35	44	0		4	30	11	2	1	1	1	1	1	1	1	3	2	1	1	1	2	1	1	1	1	2	1
'40	腹部略松弛	162	56.1	1	1	2	1	2	1	0	1.5	0	73	79	84.5	89	71	84	88.5	90.5	23	24	30	25	2	1,2	4	10	10	2	1	1	1	1	1	1	1	2	1	1	1	1	1	1	1	1	1	2	1
'41	腹部膨隆	155	50.8	1	1	1	1	2	1	0	1.8	0	80	83.8	87	91	75.5	86.5	91	91.5	47	46	37	45	3	1,5,6	3	0	0	2	1	1	1	1	1	1	1	1	1	1	1	1	1	1	1	0	1	2	1
'42	略松弛	160	57	2	1	1	2	1	1	0	1.5	0	78.7	79	83.5	87.5	75.5	85	84.9	88	28	29	35	42	0		3	15	6	2	1	1	1	1	1	1	1	2	2	1	1	1	1	1	1	2	1	2	1
'43	松弛	154	53	1	1	1	1	1	1	0	1.5	0	74	77.5	78.5	82.5	70	78.5	87	83	27	29	23	25	1	1	3	0	0	2	1	1	1	1	1	1	1	2	1	1	1	1	1	1	1	1	1	2	1
'44	腹部紧致度可，纵向手术疤痕增生	163	50	1	2	1	1	2	1	0	1.5	0	68.5	72	74.5	84.5	67.5	77.8	84	85	14	15	15	16	0		3	0	0	2	1	1	1	1	1	1	1	1	1	1	1	1	1	1	1	0	1	2	1
'45	松弛明显	160	61.8	2	2	1	1	2	1	1	2.8	0	82.5	86.5	91.5	96	80.5	95	99.5	97	36	34	37	37	4	1,7,8,9	3	0	0	2	1	1	1	1	1	1	1	2	1	1	1	1	1	1	1	1	1	2	1
'46	腹部略松弛	156	51	1	1	1	1	1	1	0	1.5	0	74	74	75.5	85	72	80	83	86.5	27	30	37	40	6	1,2,3,7,8,9	4	45	10	2	1	1	1	1	1	1	1	1	1	1	1	1	1	1	1	0	1	2	1
'47	腹部略松弛	167	67	1	1	1	1	1	1	0	1.5	0	79	80	87.5	97.5	77	85	93	97	32	32	40	32	0		4	59	7	2	1	1	1	1	1	1	1	2	1	1	1	1	1	1	1	1	1	2	1
'48	腹部松弛	167	62	1	1	1	1	2	1	0	3	0	84.5	85	86.5	93	80	87.5	89	93	46	50	34	45	0		3	0	0	2	1	1	1	1	1	1	1	2	2	1	1	1	1	1	1	1	1	2	1
'49	松弛	155	50	1	1	1	1	2	1	0	1.5	0	72.5	78	80.5	87	71.5	83.9	85	86.5	32	30	29	30	0		3	0	0	2	1	1	1	1	1	1	1	1	1	1	1	2	1	1	1	0	1	2	1
'50	腹部松弛	156	47	1	1	1	1	1	1	0	1.5	0	71.5	73	79.5	84.5	68	76.5	82.5	85	26	28	30	25	2	1,2	3	10	10	2	1	1	1	1	1	1	1	3	1	1	1	1	1	1	1	2	2	2	1
'51	尚紧致	160	57	1	2	1	1	1	1	0	1.5	0	72	74	78.5	94	68	80	87.5	95	23	24	29	27	0		4	41	30	2	1	1	1	1	1	1	1	1	1	1	1	1	1	1	1	0	1	2	1
'52	略松弛	159	60	1	1	1	1	1	1	0	1.5	0	78.5	81	80.8	91	76	79.5	88.5	91.5	24	28	30	32	1	1	3	0	0	2	1	1	1	1	1	1	1	1	1	1	1	1	1	1	1	0	1	2	1
'53	腹部紧致，下腹部疤痕增生	168	81	1	1	1	1	1	1	0	1.5	0	94.5	91.5	97	101	92	96.5	103	101.5	43	43	43	52	0		3	0	0	2	1	1	1	1	1	1	1	1	1	1	1	1	1	1	1	0	1	2	1
'54	腹部略松弛	168	60	2	1	1	1	1	1	0	1.5	0	78	81	85	93	75	84	92.5	94.5	24	26	26	23	7	1,2,3,4,5,6,9	4	45	13	2	1	1	1	1	1	1	1	1	1	1	1	1	1	1	1	0	1	2	1
'55	松弛，疤痕增生	154	51	1	1	1	1	1	1	0	1.5	0	73	74.5	74.5	81	73	75.5	81	82	23	25	32	34	1	1	3	5	3	2	1	1	1	1	1	1	1	1	1	1	1	1	1	1	1	0	1	2	1
'56	腹部松弛	161	62.5	2	1	1	1	1	1	0	2	0	82.5	84.5	85	92.5	79	82	87.5	91.8	38	35	34	35	0		3	0	0	2	1	1	1	1	1	1	1	2	1	1	1	1	1	1	1	1	1	2	1
'57	略松弛	156	48	1	1	1	1	1	1	0	1.5	0	72	75	79.5	81	70	80	83	81	27	27	24	32	0		3	0	0	2	1	1	1	1	1	1	1	2	1	1	1	1	1	1	1	1	1	2	1
'58
'59	略松弛，疤痕增生	150	50	1	1	1	1	1	1	0	1.5	0	74	75.5	76	84.5	71.5	78.5	79.5	84	26	31	26	31	0		3	0	0	2	1	1	1	1	1	1	1	1	1	1	1	2	1	1	1	0	1	2	1
'60	略松弛	168	60	2	1	1	2	1	1	0	1.5	0	74	77.9	85	91	73	82	89.5	91	29	29	33	35	1	9	4	10	10	2	1	1	1	1	1	1	1	2	1	1	1	1	1	1	1	1	1	2	1
'61	腹部略松弛	166	56	1	1	1	1	1	1	0	1.5	0	74.5	73.5	85	88.5	71.5	76.5	87	89	24	25	22	30	5	1,2,3,4,9	5	30	11	2	1	1	1	1	1	1	1	1	1	1	1	2	1	1	1	0	1	2	1
'62	略松弛，疤痕增生	162	52	1	1	1	1	2	1	0	1.5	0	70.5	76.5	80	86.7	67	78.8	76.3	86.5	24	25	25	25	1	2	4	50	10	2	1	1	1	1	1	1	1	2	1	1	1	4	2	2	1	1	1	2	1
'63	略松弛	158	53	1	1	1	1	2	1	0	2.5	0	70	70.5	74	90	68.8	75	79	90	19	18	18	28	2	1,2	3	0	0	2	1	1	1	1	1	1	1	2	1	1	1	2	1	1	1	2	2	2	1
'64	松弛	158	53	1	2	1	1	1	1	0	1.8	0	72	77	78.8	87.5	70.5	83.5	85.5	89	22	23	28	30	2	1,2	4	5	8	2	1	1	1	1	1	1	1	2	1	1	1	3	1	1	1	1	1	2	1
'65	略松弛	160	53	2	1	2	1	1	1	0	1.5	0	76.5	78.5	83	88.5	71.5	81	88.5	88.5	27	28	29	33	6	1,2,3,4,5,6	3	0	0	2	2	1	1	1	1	1	1	3	2	1	1	2	2	1	1	4	1	2	1
'66	腹部略松弛	160	65	1	1	1	1	1	1	0	1.5	0	82	88	87.5	92	79.3	90	93	92.5	34	35	36	43	1	6	3	20	25	2	1	1	1	1	1	1	1	1	1	1	1	2	2	1	1	0	1	2	1
'67	疤痕增生明显	165	54	1	1	1	1	1	1	0	1.5	0	73	76.5	82.5	87.5	68	76.5	85	87.5	31	31	28	27	1	1	4	64	17	2	1	1	1	1	1	1	1	1	1	1	1	1	1	1	1	0	1	2	1
'68	腹部膨隆，皮下脂肪厚	156	72.7	1	1	1	1	2	1	0	2	0	86	91	93	99.2	84.3	94.3	99.5	99.3	44	43	34	39	2	1,2	3	0	0	2	1	1	1	1	1	1	1	1	1	1	1	1	1	1	1	0	1	2	1
'69	腹部略松弛	164	72	2	1	2	2	2	1	0	3	0	86	88	92.5	99	83.5	86.5	96	100	42	41	27	40	7	1,2,3,4,5,6,9	3	25	10	2	2	2	1	1	1	1	1	2	2	1	1	2	2	1	1	2	1	2	1
'70	腹部略松弛	158	60	1	2	1	1	1	1	0	2.5	0	82	87.7	86	93	81	91	90	92	33	35	31	33	2	1,9	3	0	0	2	1	1	1	1	1	1	1	2	1	1	1	1	1	1	1	1	1	2	1
'71	腹部松弛	158	60.5	2	1	1	1	1	1	0	3	0	76.5	81	87.5	91	73	85	93	92	13	14	25	37	0		4	7	10	2	1	1	1	1	1	1	1	2	1	1	1	2	1	1	1	1	2	1	1
'72	腹部松弛	156	50	1	1	1	1	2	1	0	1.5	0	71.5	75.3	79.5	86	66	81.5	85	86.5	29	29	22	28	1	1	4	28	12	2	1	1	1	1	1	1	1	2	1	1	1	1	1	1	1	2	1	1	1
'73	腹部尚紧致，疤痕增生	166	64	1	1	1	1	1	1	0	1	0	76.2	80	83.8	92.2	73	84	89.5	93	28	31	23	27	5	1,2,7,8,9	5	50	20	2	1	1	1	1	1	1	1	2	1	1	1	1	1	1	1	1	1	1	1
'74	腹部松弛	155	44	1	1	1	1	1	1	0	1.5	0	66	68.9	68.3	79.5	66	70.3	74.5	78	16	17	23	23	0		3	10	5	1	1	1	1	1	1	1	1	1	1	1	1	1	1	1	1	0	1	1	1
'76	腹部尚紧致	160	54	1	1	1	1	1	1	0	1.5	0	80	82.5	83.5	87	76.5	86	87.3	87.5	45	44	43	33	0		3	15	10	1	1	1	1	1	1	1	1	1	1	1	1	1	1	1	1	0	1	1	1
'77	腹部紧致度可	165	62	1	1	1	1	1	1	0	1.5	0	77.5	80	86.5	98.5	77	86	93	99	35	35	35	35	2	5,6	3	0	0	1	1	1	1	1	1	1	1	1	1	1	1	1	1	1	1	0	1	1	1
'78	腹部松弛	159	55.5	1	1	1	1	1	1	0	1.5	0	82	82	84	90	79	88	91	90.5	35	35	27	32	0		3	0	0	1	1	1	1	1	1	1	1	1	1	1	1	1	1	1	1	0	1	1	1
'79	腹部紧致，疤痕增生	158	52	1	1	1	1	1	1	0	1.5	0	72.5	77	78.5	84	69	83.5	86	85	21	20	25	23	0		3	65	5	1	1	1	1	1	1	1	1	1	1	1	1	4	1	1	1	0	1	1	1
'80	腹部松弛	165	52	1	1	1	1	1	1	0	1.5	0	67.5	69.5	71	83	66.5	72	79.5	84.5	26	28	28	30	6	1,2,3,4,5,6	3	10	6	1	1	1	1	1	1	1	1	1	1	1	1	1	1	1	1	0	1	1	1
'81	腹部松弛	170	63	1	1	1	1	1	1	0	2	0	77.5	84	88	95	75	88.5	91.5	95	27	29	29	23	2	1,2	5	40	20	2	1	1	1	1	1	1	1	3	3	1	3	2	2	2	1	3	2	2	1
'82	腹部膨隆	150	56	1	1	1	1	2	1	0	1.5	0	78.5	81.5	83.5	87.5	79	86.7	90.5	88.5	37	34	38	44	0		3	0	0	2	1	1	1	1	1	1	1	2	1	1	1	1	1	1	1	1	1	1	1
'83	腹部松弛	160	55	1	1	1	1	1	1	0	0	0	79.5	82.5	88.5	89.5	76	87.5	92	90.5	30	31	25	30	2	1,9	5	35	20	2	1	1	1	1	1	1	1	2	2	1	1	2	1	1	1	2	1	1	1
'84	鲜金容脱落
'85	腹部尚紧致	163	57.5	1	1	1	1	1	1	0	1.5	0	71.3	73.2	78	90	68	75.5	85.5	91	25	27	27	25	2	1,2	3	0	0	2	1	1	1	1	1	1	1	2	1	1	1	1	1	1	1	1	1	1	1
'86
'87	腹部明显松弛，膨隆	162	68	1	1	1	1	1	1	0	2.5	0	85	88	89.5	91	84	93.3	90.5	91	25	25	33	40	0		3	0	0	2	1	1	1	1	1	1	1	2	1	1	1	1	1	1	1	2	1	1	1
'88	腹部略松弛	152	49	1	1	1	1	1	1	0	0.6	0	74	77	78	87	71.8	81.3	84	86	30	29	35	38	0		3	0	0	1	1	1	1	1	1	1	1	1	1	1	1	1	1	1	1	0	1	1	1
'89	腹部松弛	156	43	1	1	1	1	1	1	1	1.5	0	63.7	65	70	82	62.5	70.5	77	81	9	9	13	23	1	3	3	15	10	2	1	1	1	1	1	1	1	2	1	1	1	2	2	1	1	1	2	2	1
'90
'91
'92
'93	腹部紧致，但膨隆	151	58	2	1	1	1	1	1	0	1.5	0	83	88	86.5	92.5	85	91.5	91.8	93	45	48	35	52	0		3	0	0	2	1	1	1	1	1	1	1	1	1	1	1	2	1	1	1	0	1	1	1
'94	腹部略松弛	166	62	1	1	1	1	1	1	0	1.8	0	78	81	82	94	75.8	85.5	87.6	95	38	30	31	35	1	2	3	0	0	1	1	1	1	1	1	1	1	1	1	1	1	1	1	1	1	0	1	1	1
'95	腹部紧致膨隆	160	60	1	1	1	1	1	1	0	1.5	0	84	82	85.5	91.5	79	86	93.5	92	41	42	30	42	0		3	0	0	1	1	1	1	1	1	1	1	1	1	1	1	1	1	1	1	0	1	1	1
'96	腹部略松弛	163	65	1	1	1	1	1	1	0	1.5	0	86.5	87	86.5	92	85.5	90.5	90.5	92.5	27	27	35	42	2	1,2	3	0	0	1	1	1	1	1	1	1	1	1	1	1	1	1	1	1	1	0	1	1	1
'97	腹部膨隆	160	60	1	1	1	1	1	1	0	1.5	0	77.5	81	84	94	76.5	82	91.5	93.5	35	36	37	38	3	1,5,6	4	10	5	2	1	1	1	1	1	1	1	2	1	1	1	1	1	1	1	1	1	1	1
'98
'99	疤痕增生，略松弛	155	48.5	1	1	1	1	1	1	0	1.5	0	71.5	78	81.5	87.5	68	84.5	85.5	87	28	29	26	38	4	1,2,3,4	4	10	10	1	1	1	1	1	1	1	1	1	1	1	1	1	1	1	1	0	1	1	1
'100	腹部纵向瘢痕，略松弛	158	57	1	1	1	1	2	1	0	1.5	0	78.5	82	84	91	75	84.8	91.5	91	38	36	42	31	4	1,2,5,6	3	0	0	2	1	1	1	1	1	1	1	2	1	1	1	1	1	1	1	1	1	2	1
'101	略松弛	171	64	1	1	1	1	1	1	0	1.8	0	76	80	83	93.5	73.5	84	92.5	94	24	23	31	22	0		3	0	0	2	1	1	1	1	1	1	1	1	1	1	1	2	1	1	1	0	1	1	1
'102
'103	腹部精致	159	48	1	1	1	1	1	1	1	1	0.5	67	70	76.5	88.5	64	75.5	84	89.8	17	15	22	15	0		5	41	21	1	1	1	1	1	1	1	1	3	1	1	1	1	1	1	1	3	1	2	1
'104	腹部松弛	155	52	1	1	1	1	1	1	0	1.5	0	75	79.5	81	88.5	74	85	88.5	89.5	19	19	26	34	3	7,8,9	3	0	0	1	1	1	1	1	1	1	1	2	1	1	1	1	1	1	1	1	2	2	1
'105	尚紧致	169	62	1	1	1	1	1	1	O	1.5	0	80	80.5	81	89.5	78	85	86	69	35	36	28	35	2	7,8	5	25	13	2	1	1	1	1	1	1	1	2	1	1	1	2	1	1	1	1	1	1	1
'106	膨隆	162	66.3	1	1	1	1	1	1	0	0	0	82	89	91	97	79.5	93.5	95	97.5	39	40	30	42	3	1,2,5	3	0	0	1	1	1	1	1	1	1	1	1	1	1	1	1	1	1	1	0	1	1	1
'107	略松弛	157	51	1	1	1	1	1	1	0	1.5	0	71.5	70.5	73.5	86.5	68.5	75	80.5	86	24	22	28	36	2	1,9	3	0	0	2	1	1	1	1	1	1	1	1	1	1	1	1	1	1	1	0	1	2	1
'108	略松弛	162	50	1	1	1	1	1	1	0	1.5	0	70	72.3	77.5	84.5	66.5	79.5	83	85	20	21	16	25	0		3	0	0	2	1	1	1	1	1	1	1	2	1	1	1	1	1	1	1	1	1	1	1
'109	腹部略松弛	164	56	1	1	1	1	1	1	0	1.5	0	74.5	77.5	86.5	90	72.5	89.5	96	90.5	32	33	30	37	2	1,9	3	0	0	1	1	1	1	1	1	1	1	1	1	1	1	1	1	1	1	0	1	1	1
'110	腹部松弛，妊娠纹	162	59	2	1	1	1	1	1	0	1.5	0	76.5	81	85.4	93.5	77	86.5	93	94	21	23	26	33	4	1,2,3,4	4	14	6	2	1	1	1	1	1	1	1	2	2	2	1	1	1	1	1	3	1	1	1
'75	腹部略松弛	160	55	1	1	1	1	1	1	0	1.5	0	71.8	76.8	81.5	89	69.5	83.5	86.5	88.7	30	31	28	39	0		3	0	0	1	1	1	1	1	1	1	1	1	1	1	1	1	1	1	1	0	1	1	1
[truncated: 136 more columns]
