# Supplementary material for: Efficacy of electro-acupuncture in postpartum with diastasis recti abdominis: A randomized controlled clinical trial
Source: Front Public Health. 2022 Nov 15;10:1003361. doi: 10.3389/fpubh.2022.1003361 (PMC9724647; doi:10.3389/fpubh.2022.1003361)
Supplement: Supplementary file 2 [file Table_2.xls]

## Sheet: Sheet1
1	0.410121	A		A=EA grou B=control group
2	0.532498	B
3	0.799313	B
4	0.245234	A
5	0.904377	B
6	0.738794	B
7	0.993413	B
8	0.450176	A
9	0.367465	A
10	0.0809416	A
11	0.293525	A
12	0.273267	A
13	0.395511	A
14	0.212354	A
15	0.484286	B
16	0.938136	B
17	0.487526	B
18	0.539139	B
19	0.836391	B
20	0.48696	B
21	0.453312	B
22	0.0143118	A
23	0.88335	B
24	0.145106	A
25	0.679332	B
26	0.361142	A
27	0.453917	B
28	0.478841	B
29	0.0706073	A
30	0.806207	B
31	0.559434	B
32	0.463329	B
33	0.609535	B
34	0.552632	B
35	0.543271	B
36	0.976212	B
37	0.0302812	A
38	0.116293	A
39	0.928515	B
40	0.618172	B
41	0.504113	B
42	0.143556	A
43	0.240369	A
44	0.351754	A
45	0.514464	B
46	0.237188	A
47	0.394899	A
48	0.931424	B
49	0.489196	B
50	0.0667656	A
51	0.358418	A
52	0.851128	B
53	0.330833	A
54	0.489728	B
55	0.0608263	A
56	0.14807	A
57	0.539415	B
58	0.773231	B
59	0.528966	B
60	0.255659	A
61	0.161476	A
62	0.0347944	A
63	0.833709	B
64	0.414662	A
65	0.905999	B
66	0.182875	A
67	0.0133869	A
68	0.971072	B
69	0.911583	B
70	0.581549	B
71	0.0353838	A
72	0.750407	B
73	0.325947	A
74	0.183731	A
75	0.384461	A
76	0.856209	B
77	0.795205	B
78	0.0382686	A
79	0.372171	A
80	0.247441	A
81	0.887831	B
82	0.138644	A
83	0.688511	B
84	0.386019	A
85	0.030668	A
86	0.24365	A
87	0.517006	B
88	0.0416729	A
89	0.286794	A
90	0.838249	B
91	0.854821	B
92	0.846786	B
93	0.17327	A
94	0.458004	B
95	0.708922	B
96	0.22748	A
97	0.128376	A
98	0.786011	B
99	0.00732076	A
100	0.482697	B
101	0.445855	A
102	0.257973	A
103	0.309663	A
104	0.587704	B
105	0.24825	A
106	0.227557	A
107	0.178946	A
108	0.213219	A
109	0.9003	B
110	0.458241	B
