# Supplementary material for: Efficacy of electro-acupuncture in postpartum with diastasis recti abdominis: A randomized controlled clinical trial
Source: Front Public Health. 2022 Nov 15;10:1003361. doi: 10.3389/fpubh.2022.1003361 (PMC9724647; doi:10.3389/fpubh.2022.1003361)
Supplement: Supplementary file 3 [file Table_3.xls]

## Sheet: Sheet1
No.	A	B	C	D	E	F	G
1	4	3	5	10	8	10	0
2	0	0	0	12	11	13	0
3	0	0	0	9	7	11	0
4	0	0	0	7	6	9	0
5	8	6	10	10	9	10	0
6	8	7	9	8	7	9	0
7	0	0	0	5	4	6	0
8	6	3	6	9	8	10	0
9	0	0	0	8	7	10	0
10	0	0	0	6	3	6	0
11	9	6	11	10	9	13	0
12	0	0	0	10	7	11	0
13	0	0	0	11	8	12	0
14	0	0	0	4	2	4	0
15	0	0	0	8	5	10	0
16	2	0	5	5	3	6	0
17	8	5	9	14	12	15	0
18	8	5	9	16	14	18	0
19	9	4	9	14	13	15	0
20	9	7	9	12	10	13	0
21	7	7	8	6	6	8	0
22	5	4	6	0	0	0	0
23	12	10	13	17	16	18	0
24	7	3	9	12	11	12	0
25	5	5	6	12	11	13	0
26	5	0	8	6	4	6	0
27	0	0	0	9	7	10	0
28	0	0	0	14	13	15	0
29	0	0	0	0	0	0	0
30	8	7	8	12	11	14	0
31	3	0	4	13	11	15	0
32	0	0	0	9	5	10	0
33	8	7	8	9	9	10	0
34	0	0	0	11	10	13	0
35	0	0	0	15	12	17	0
36	0	0	0	10	8	11	0
37	0	0	0	5	0	6	0
38	6	5	7	12	11	13	0
39	0	0	0	7	6	8	0
40	7.4	6.7	8.9	12	12	13	0
41	0	0	0	2	2	2	0
42	6	6	6	10	10	13	0
43	0	0	0	10	8	10	0
44	3	2	5	6	5	7	0
45	0	0	0	11	10	12	0
46	3	2	4	11	11	12	0
47	0	0	0	11.93	8.91	12.43	0
48	0	0	0	14	12	15	0
49	6	5	7	9	9	10	0
50	5	4	6	6	4	6	0
51	0	0	0	7	6	9	0
52	0	0	0	7	7	8	0
53	0	0	0	14	13	14	0
54	3	0	4	6	6	7	0
55	11	9	11	19	17	20	0
56	8	8	10	11	9	12	0
A:IRD at the midpoint of umbilicus and xiphoid process in the resting state
B:IRD at the midpoint of umbilicus and xiphoid process in head-up and flexed knee state
C:IRD at the midpoint of umbilicus and xiphoid process in end-expiratory state
D:IRD at the horizontal line of umbilicus in the resting state
E:IRD at the horizontal line of umbilicus in head-up and flexed knee state
F:IRD at the horizontal line of umbilicus in end-expiratory state
G:IRD at the midpoint of between umbilicus and pubic symphysis
